# Supplementary material for: Relationships between plasma fatty acids in adults with mild, moderate, or severe COVID-19 and the development of post-acute sequelae
Source: Front Nutr. 2022 Sep 14;9:960409. doi: 10.3389/fnut.2022.960409 (PMC9515579; doi:10.3389/fnut.2022.960409)
Supplement: Supplementary file 1 [file Data_Sheet_1.xlsx]

## Sheet: Supplemental Table 1
Participant	1	2	3	4	4		5	5	5	6	6	6	7	7	7	8	8	8	9	9	9	10	11	12	13	14	15	16	17	18	18	18	19	19	19	20	20	20	21	21	21	22	23	24	25	26	27	28	29
Unique ID	a9077b9d	dca8940e	29dda14b	5ebf1791	4c3e8752	cbb2aad9	539f8669	f1b661c3	8918562c	986ccc96	986ccd4a	986ccdfe	986d015c	ddd99013	986d0210	6ca8869d	986d10de	46f712c2	986cded4	986cdf92	986ce28a	644334d1	d16f541b	b5f637b3	986cf19e	986cf306	a2b0b933	db19a999	52df1c7d	986cfcac	0a2870ef	986cff40	986cceb2	986cd182	986cd240	cebc83cb	c54b4f34	986d1426	8a0b54df	59216ec1	27f40473	0e45bb64	986d0eb8	986d0422	986cf680	986cf874	087cd36b	986cf9e6	986cfb44
Disease severity	2	2	2	2	2	2	2	2	2	2	2	2	2	2	2	2	2	2	2	2	2	1	1	1	1	1	1	0	1	1	1	1	1	1	1	1	1	1	1	1	1	0	0	0	0	0	0	0	0
Time point	1	1	1	1	2	3	1	2	3	1	2	3	1	2	3	1	2	3	1	2	3	1	1	1	1	1	1	1	1	1	2	3	1	2	3	1	2	3	1	2	3	1	1	1	1	1	1	1	1
PASC					1	1		1	1		1	1		0	0		1	1		1	1										1	1		1	1		1	1		0	0
C12:0 (Lauric)	41.6	2.1	1.6	4.7	2.9	7.9	3.2	2.9	4.1	3.7	3	4.3	3.2	20.8	12.1	< LOQ	3.7	3.3	< LOQ	13.4	2.5	3.1	3.5	8.6	3.2	8.6	< LOQ	< LOQ	< LOQ	3	11.2	13.5	3.2	6.4	2.6	< LOQ	6.1	7.2	3.1	1.7	< LOQ	4.7	7.6	< LOQ	2.1	< LOQ	1.9	2.9	< LOQ
C14:1 (Myristoleic)	4.4	< LOQ	0.8	< LOQ	< LOQ	0.9	< LOQ	< LOQ	1.2	< LOQ	< LOQ	< LOQ	< LOQ	4.5	4.2	< LOQ	2.3	< LOQ	< LOQ	5.5	< LOQ	< LOQ	1.5	< LOQ	< LOQ	1.6	< LOQ	< LOQ	0.7	0.6	2.3	1.8	< LOQ	< LOQ	< LOQ	< LOQ	2	1.3	< LOQ	< LOQ	< LOQ	< LOQ	0.9	< LOQ	< LOQ	< LOQ	< LOQ	1.8	< LOQ
C15:0 (Pentadecaoic)	13.6	6.7	7.9	2.8	3.9	3.5	3.4	5.6	3.3	4.7	2.5	3.1	2	17.8	14.7	1.7	7	4.3	2.2	12.2	4	2.4	2.9	0.9	3.9	10.4	1.6	0.9	8.8	2.7	6.6	5.5	1.8	1.2	1.1	3.1	9.2	9.4	3.3	3	1.9	2.4	6.6	3.7	3.7	0.3	2.1	5.8	1.2
C16:0 (Palmitic)	1582.5	1144.2	939.2	633.7	606	352.4	723	877.9	499.9	753.4	360	336.2	268.8	1796.9	1371.1	364.1	957.1	688.5	388.3	1413.1	832.9	408	293.1	133.3	497.9	912.3	404.8	344.7	781.6	414.3	792.4	746.6	207.5	205	207.7	658.9	1360.6	1347.1	386.8	400.9	374.8	366.8	841.5	359.5	581	227.1	371.1	671.2	247.3
C16:1 (Palmitoleic)	189.4	93.5	136.5	25.5	43.7	38.7	57	46.9	72	60.7	28.1	28.1	20	221.4	172.7	22	138.8	63	28.4	139.4	67	31.3	44.4	12.1	55.6	69.3	38.5	55.9	75.6	36.2	89.1	64.6	19.2	15.8	15.1	47.5	130.9	122.3	29.6	30.2	28.7	80	61.6	32.4	32.4	8.6	23.2	62.9	7.5
C18:0 (Stearic)	399.8	219.7	238.1	156.6	164.9	122.8	176.2	213.6	173.3	178.8	110.7	111.9	116.7	412.9	363.8	101.4	234	216.3	90.9	442.1	229.2	120.1	92.4	43.4	112.7	267.2	128.4	113.1	277.6	122.8	273.5	218.7	87.5	60.6	77.2	211.8	448.5	374.8	173.9	195	170.8	130.3	227.1	122	206.3	102	142.4	253.4	123.8
C18:1 (Elaidic\Oleic)	414.4	310.2	292.7	179.2	185.6	136.6	237.1	216.5	130.8	234.4	117	101	79.7	585.2	411.9	111.8	258.1	156.4	121.3	439.4	263.6	129.9	87.9	35.8	153.3	283.5	91.9	93	301	133	224.2	210.6	58.4	53.4	60.6	171.3	303.9	293.9	119.6	121.6	113.3	160.5	254.8	105.1	156.6	93	117.4	179.4	123.3
C18:2 cis\trans (Linoleic\Linoleaidic)	590.6	789.2	669.7	401.1	490.7	187.1	461.4	555	351	375.7	235.1	223.8	182.9	863	688.7	329.4	740.1	791.2	273.6	806.1	609.1	284	117.2	65.2	313.3	583.5	394	376.8	938.4	212.9	550.6	432.2	154.3	154.9	116.8	556.3	1188.1	1160.8	504.9	492.8	453.7	154.7	602.4	431.3	523.2	389	464.5	893.7	476.1
C18:3 n6 (g-Linolenic)	39.4	21	67	8	8	13	12	7.7	25.7	34.1	17.3	25.8	15	59	69.1	1.7	37.4	18.6	10.9	42.3	20.9	7.1	4.9	6.3	8.4	17.7	6.3	7.5	46.4	5.5	41.8	21.7	14.2	5.9	5.1	13.3	73.1	64.1	17.1	19.8	17.5	4.8	18.2	20.7	17.7	10.2	10.7	57.7	12.3
C18:3 n3 (Linolenic)	51	30.9	31.6	27.2	30	7.5	51.1	32.5	20.4	19	12.6	10.6	11.8	83.9	44.7	6.6	25.6	25.9	7.4	61.6	26.4	15.5	5.3	3.6	18.3	74.8	10.5	9.4	19.8	15.3	57.6	36.2	8.2	8.6	6.4	22.3	63.9	37.1	13.4	12	7.5	10.8	22.8	10.8	11.5	5	9.3	20.8	3.7
C:20 (Arachidic)	3.3	1.4	1.4	1.3	1.5	1	1.8	1.9	1.3	1.5	0.9	0.8	1.1	3.4	3.1	< LOQ	1	1	0.5	3.4	0.9	1.3	0.8	0.5	1.3	2.3	0.8	1	2.3	0.9	2.2	1.8	0.9	0.7	0.8	1.1	4	3.1	1.3	1.7	1.4	1	2.5	< LOQ	0.8	0.6	0.7	1.6	2.8
C20:1 (cis-11-Eicosenoic)	7.4	5.5	1.9	4.3	3.1	3.2	5.3	5.8	2.1	3.6	2.2	1.3	1.5	11.6	8.8	2.9	3.9	2.5	1.9	9.3	5	2	2.4	0.6	2.1	5.8	1.1	1.3	3.8	3.3	4.4	3.4	0.8	0.9	1	2.6	5.4	4.5	1.2	1.3	0.9	5.3	4.2	1.3	2.1	1.1	1.7	1.8	4.5
C20:4 (Arachidonic)	527.7	353.2	398.6	113.6	198.5	152.5	130.3	159.9	173.9	187.7	136	131.4	165.9	350.5	439.1	144.3	240.8	227.8	154.9	272.5	255.8	180.6	126.1	74.5	158.5	286.7	251.1	274.5	348.6	112.6	185.8	147.5	140.2	66.9	147.4	288.3	438.1	481.4	161.8	165	171.9	67.5	313.3	181.2	240.7	97.9	138.1	283.1	115.7
C20:5 (cis-5,8,11,14,17-Eicosapentaenoic)	26.2	11.3	24.5	22	48.7	5.8	7.4	34	15.7	6.8	4.7	6.2	9.3	25.8	29.9	2.5	17.2	9.6	3.3	22.4	14	4	3.5	3.9	8.1	14	5.1	7.1	20.3	4.6	17.3	9.2	7.6	3.7	5.6	8.4	38.6	34.2	29.5	27.3	26	3.7	9.3	9.8	5.7	2.5	4.4	14.6	3.2
C22:0 (Behenic)	4.7	2.7	2.1	1.7	3	1.3	2.4	2.6	1.7	2	1.1	0.9	1.7	4.5	5.6	1	2	2	1.1	3.2	1.2	2	0.9	0.7	1.9	4	1.7	1.9	5.7	1.1	2.4	2.7	1.4	0.9	1	2.4	7.2	9	2.5	2.9	2.6	1	5.6	1	1.1	1.4	1.3	4.3	5.2
C22:2 (cis-13,16-Docosadienoic)	< LOQ	< LOQ	< LOQ	< LOQ	< LOQ	< LOQ	< LOQ	< LOQ	< LOQ	< LOQ	< LOQ	< LOQ	< LOQ	< LOQ	< LOQ	< LOQ	< LOQ	< LOQ	< LOQ	< LOQ	< LOQ	< LOQ	< LOQ	< LOQ	< LOQ	< LOQ	< LOQ	< LOQ	< LOQ	< LOQ	< LOQ	< LOQ	< LOQ	< LOQ	< LOQ	< LOQ	< LOQ	< LOQ	< LOQ	< LOQ	< LOQ	< LOQ	< LOQ	< LOQ	< LOQ	< LOQ	< LOQ	< LOQ	< LOQ
C22:6 (cis-4,7,10,13,16,19-Docosahexaenoic)	126.6	69.4	53.6	54.6	101.4	35.7	38.6	63.1	30	36.8	18.9	17.6	20.5	76.1	72.1	28	41.8	40.3	24.9	39.6	47.9	41.9	24.9	12.7	45.3	102.8	44.3	20.2	47.9	33.7	32	38.4	19.5	16.8	21.9	65.4	91.1	91.6	49	46.5	51.9	12.6	51.8	31.9	37.1	18.3	26.2	43.1	21.8
C24:0 (Lignoceric)	3.8	2.2	1.6	1.4	2.9	1.1	1.7	1.7	1.5	1.6	0.9	0.8	1.8	4.2	4.8	0.9	2.1	2	1	2.8	1.4	1.8	0.7	0.5	1.6	3.1	1.4	1.7	5.2	0.9	2.3	2.2	1.6	0.6	0.9	2.5	6.9	8	2.1	2.6	2.3	1	4.4	1.2	1.3	1.4	1.5	4.1	3.4
[truncated: 45 more columns]
